# Supplementary material for: Predicting life expectancy after geriatric hip fracture: A systematic review
Source: PLoS One. 2021 Dec 15;16(12):e0261279. doi: 10.1371/journal.pone.0261279 (PMC8673659; doi:10.1371/journal.pone.0261279)
Supplement: S1 File — (XLSX) [file pone.0261279.s001.xlsx]

## Sheet: Consensus
Title	Author	Author + Year	Full Link	Country	Continent	# patients in eligible cohorts	Pub Year	Longest follow-up data in results	Minimum follow-up	Any Results?	Age		Ethnicity		Sex/Gender		Marital Status		Social Support		Living Arrangements		ADLs, iADLs		Functional Scores		Dementia		Fragility Score/Frailty Measure		General Medical History		Medical history								Weight, BMI		Nutritional status		Social History (eg smoking)		Physiologic, eg blood pessure		Number, name of medications
																																	#, name of comorbidities		Charlson index		Osteoporosis, prior fx		prior fracture
											MC	RR	MC	RR	MC	RR	MC	RR	MC	RR	MC	RR	MC	RR	MC	RR	MC	RR	MC	RR	MC	RR	MC	RR	MC	RR	MC	RR	MC	RR	MC	RR	MC	RR	MC	RR	MC	RR	MC
A new hierarchical classification for prognosis of hip fracture after 2 years' follow-up	Alarcón T	Alarcón T (2011)	https://link-springer-com.proxy.library.upenn.edu/article/10.1007%2Fs12603-011-0129-y	Spain	Europe	508	2011	2 years	2 years	yes	yes	yes	no	no	yes	no	no	no	no	no	yes	no	yes	yes	yes	no	yes	yes	no	no	yes	no	yes	no	no	no	no	no	no	no	no	no	no	no	no	no	no	no	no
The difference in activity of daily living (ADL) and mortality in patients aged over 80 years with femoral neck fracture treated with hemiarthroplasty or osteosynthesis at 2 years of follow-up	Bonicoli E	Bonicoli E (2016)	https://www-sciencedirect-com.proxy.library.upenn.edu/science/article/pii/S0020138316303321?via%3Dihub	Italy	Europe	174	2016	2 years	2 years	yes	yes	yes	no	no	yes	yes	no	no	no	no	no	no	yes	no	yes	no	yes	yes	no	no	yes	no	yes	no	no	no	no	no	no	no	no	no	no	no	no	no	no	no	yes
Factors influencing survival following hip fracture among octogenarians and nonagenarians in the United States	Bokshan S	Bokshan S (2018)	https://www-sciencedirect-com.proxy.library.upenn.edu/science/article/pii/S0020138318300603?via%3Dihub	United States	North America	284	2018	5 years	* 2 years	yes	yes	yes	no	no	yes	no	no	no	no	no	no	no	no	no	no	no	yes	no	no	no	yes	yes	yes	yes	yes	yes	no	no	no	no	no	no	no	no	no	no	no	no	no
Influence of demographic and clinical characteristics of elderly patients with a hip fracture on mortality: A retrospective, total cohort study in North-East Spain	Cancio JM	Cancio JM (2018)	https://www-sciencedirect-com.proxy.library.upenn.edu/science/article/pii/S8756328218303326?via%3Dihub	Spain	Europe	30522	2018	2 years	*2 years	yes	yes	yes	no	no	yes	yes	no	no	no	no	yes	yes	no	no	no	no	yes	yes	no	no	yes	yes	yes	yes	no	no	yes	yes	yes	yes	yes	yes	yes	yes	no	no	no	no	yes
Multiple chronic condition profiles and survival among oldest-old male patients with hip fracture	Cho J	Cho J (2018)	https://www-sciencedirect-com.proxy.library.upenn.edu/science/article/pii/S0167494317300481?via%3Dihub	United States	North America	896	2018	5 years	5 years	yes	yes	yes	yes	yes	no	no	yes	yes	no	no	no	no	no	no	no	no	yes	yes	no	no	yes	yes	yes	yes	yes	no	no	no	no	no	no	no	no	no	no	no	no	no	yes
Geriatric scores can predict long-term survival rate after hip fracture surgery	da Casa C	da Casa C (2019)	https://bmcgeriatr.biomedcentral.com/articles/10.1186/s12877-019-1223-y	Spain	Europe	207	2019	55 mo	4 years	yes	yes	yes	no	no	yes	yes	no	no	no	no	yes	yes	yes	yes	yes	yes	yes	no	no	no	yes	yes	yes	no	yes	yes	no	no	no	no	no	no	no	no	no	no	no	no	no
The Role of Total Hip Arthroplasty Through the Direct Anterior Approach in Femoral Neck Fracture and Factors Affecting the Outcome	Dimitriou D	Dimitriou D (2019)	https://www-sciencedirect-com.proxy.library.upenn.edu/science/article/pii/S0883540318307411?via%3Dihub	Switzerland	Europe	150	2019	80 mo	2 years	yes	yes	yes	no	no	yes	no	no	no	no	no	no	no	no	no	yes	no	no	no	no	no	no	no	no	no	no	no	no	no	no	no	yes	no	no	no	no	no	no	no	no
Risk factors for mortality in geriatric hip fractures: a compressional study of different surgical procedures in 785 consecutive patients	Ercin E	Ercin E (2017)	https://link-springer-com.proxy.library.upenn.edu/article/10.1007%2Fs00590-016-1843-2	Turkey	Europe	785	2017	2 years	2 years	yes	yes	yes	no	no	yes	yes	no	no	no	no	no	no	no	no	no	no	no	no	no	no	yes	yes	yes	yes	no	no	no	no	no	no	no	no	no	no	no	no	no	no	no
Secular reduction of excess mortality in hip fracture patients >85 years	Finnes TE	Finnes TE (2013)	https://www-ncbi-nlm-nih-gov.proxy.library.upenn.edu/pmc/articles/PMC3610125/	Norway	Europe	5326	2013	12 years	10 years	yes	yes	yes	no	no	yes	yes	no	no	no	no	no	no	no	no	no	no	no	no	no	no	no	no	no	no	no	no	no	no	no	no	no	no	no	no	no	no	no	no	no
Could a Simple Screening Procedure Identify Patients With Early Cognitive Impairment? Implications for the Treatment of Geriatric Femoral Neck Fractures	Flury A	Flury A (2020)	https://www-sciencedirect-com.proxy.library.upenn.edu/science/article/pii/S0883540319311040?via%3Dihub	Switzerland	Europe	200	2020	5 years	5 years	yes	yes	no	no	no	yes	no	no	no	no	no	no	no	yes	no	yes	no	yes	yes	no	no	no	no	no	no	no	no	no	no	no	no	yes	no	no	no	no	no	no	no	no
The impact of incident postoperative delirium on survival of elderly patients after surgery for hip fracture repair	Gottschalk A	Gottschalk A (2015)	https://journals.lww.com/anesthesia-analgesia/pages/articleviewer.aspx?year=2015&issue=11000&article=00032&type=Fulltext	United States	North America	459	2015	12 years	3 years	yes	yes	yes	no	no	yes	yes	no	no	no	no	no	no	no	no	no	no	yes	yes	no	no	no	no	no	no	no	no	no	no	no	no	no	no	no	no	no	no	no	no	no
Acute kidney injury can predict in-hospital and long-term mortality in elderly patients undergoing hip fracture surgery	Hong SE	Hong SE (2017)	https://www-ncbi-nlm-nih-gov.proxy.library.upenn.edu/pmc/articles/PMC5398695/	South Korea	Asia	450	2017	5 years	2 years	yes	yes	yes	no	no	yes	yes	no	no	no	no	no	no	no	no	no	no	no	no	no	no	yes	yes	yes	yes	no	no	no	no	no	no	no	no	no	no	no	no	yes	yes	yes
The influence of renal dialysis and hip fracture sites on the 10-year mortality of elderly hip fracture patients: A nationwide population-based observational study	Hung LW	Hung LW (2017)	https://www-ncbi-nlm-nih-gov.proxy.library.upenn.edu/pmc/articles/PMC5604623/	Taiwan	Asia	5982	2017	10 years	6 years	yes	yes	yes	no	no	yes	yes	no	no	no	no	no	no	no	no	no	no	yes	no	no	no	yes	yes	yes	yes	yes	yes	no	no	no	no	no	no	no	no	no	no	no	no	no
Walking ability before and after a hip fracture in elderly predict greater long-term survivorship	Iosifidis M	Iosifidis M (2015)	https://pubmed-ncbi-nlm-nih-gov.proxy.library.upenn.edu/26755386/	Greece	Europe	Unknown	2015	10 years	10 years	yes	yes	yes	no	no	yes	yes	no	no	no	no	no	no	no	no	yes	yes	no	no	no	no	no	no	no	no	no	no	no	no	no	no	no	no	no	no	no	no	no	no	no
Change in long-term mortality associated with fractures of the hip: evidence from the scottish hip fracture audit	Johnston AT	Johnston AT (2010)	https://online-boneandjoint-org-uk.proxy.library.upenn.edu/doi/full/10.1302/0301-620X.92B7.23793	United Kingdom	Europe	9884	2010	8 years	7 years	yes	yes	yes	no	no	yes	yes	no	no	no	no	no	no	no	no	no	no	no	no	no	no	yes	no	no	no	no	no	no	no	yes	no	no	no	no	no	no	no	no	no	no
Long-term functional outcome in geriatric hip fracture patients	Kammerlander C	Kammerlander C (2011)	https://link-springer-com.proxy.library.upenn.edu/article/10.1007/s00402-011-1313-6	Austria	Europe	281	2011	5 years	4.4 years	yes	yes	yes	no	no	yes	no	no	no	no	no	yes	yes	yes	no	yes	no	yes	no	no	no	yes	yes	yes	yes	yes	yes	yes	no	yes	yes	no	no	no	no	no	no	no	no	no
Uni- and bipolar hemiarthroplasty with a modern cemented femoral component provides elderly patients with displaced femoral neck fractures with equal functional outcome and survivorship at medium-term follow-up	Kanto K	Kanto K (2014)	https://link-springer-com.proxy.library.upenn.edu/article/10.1007%2Fs00402-014-2053-1	Finland	Europe	175	2014	5 years	5 years	no	yes	no	no	no	yes	no	no	no	no	no	yes	no	no	no	yes	no	no	no	no	no	yes	no	yes	no	no	no	no	no	yes	no	yes	no	no	no	no	no	no	no	no
Mortality rates of patients with a hip fracture in a southwestern district of Greece: ten-year follow-up with reference to the type of fracture	Karagiannis A	Karagiannis A (2006)	https://link-springer-com.proxy.library.upenn.edu/article/10.1007%2Fs00223-005-0169-6	Greece	Europe	Unknown	2006	10 years	10 years	yes	yes	yes	no	no	yes	yes	no	no	no	no	no	no	no	no	no	no	no	no	no	no	yes	yes	yes	yes	no	no	no	no	no	no	no	no	no	no	no	no	no	no	no
Historical implant or current best standard? Minimum five year follow-up outcomes of cemented thompson hemiarthroplasties	Kassam A	Kassam A (2014)	https://www-sciencedirect-com.proxy.library.upenn.edu/science/article/pii/S0883540314002903?via%3Dihub	United Kingdom	Europe	399	2014	10 years	5 years	yes	yes	yes	no	no	no	no	no	no	no	no	no	no	no	no	no	no	no	no	no	no	no	no	no	no	no	no	no	no	no	no	no	no	no	no	no	no	no	no	no
Mortality and its risk factors in nonagenarians after hip fractures	Kim J	Kim J (2019)	https://linkinghub-elsevier-com.proxy.library.upenn.edu/retrieve/pii/S0949265819300715	South Korea	Asia	260	2019	10 years	2 years	yes	yes	yes	no	no	yes	no	no	no	no	no	no	no	no	no	yes	no	yes	no	no	no	yes	no	yes	no	yes	no	no	no	no	no	yes	no	no	no	no	no	no	no	no
The relationship between nutritional status of hip fracture operated elderly patients and their functioning, comorbidity and outcome	Koren-Hakim T	Koren-Hakim T (2012)	https://www-sciencedirect-com.proxy.library.upenn.edu/science/article/pii/S0261561412000714?via%3Dihub	Israel	Europe	215	2012	3 years	3 years	yes	yes	yes	no	no	yes	no	no	no	no	no	yes	no	yes	yes	yes	yes	yes	yes	no	no	yes	yes	yes	yes	yes	yes	no	no	no	no	yes	yes	yes	yes	no	no	no	no	no
Mortality after femoral neck fractures: a two-year follow-up	Kurtinaitis J	Kurtinaitis J (2012)	https://pubmed-ncbi-nlm-nih-gov.proxy.library.upenn.edu/22588346/	Lithuania	Europe	736	2012	2 years	2 years	yes	yes	yes	no	no	yes	yes	no	no	no	no	no	no	no	no	no	no	no	no	no	no	no	no	no	no	no	no	no	no	no	no	no	no	no	no	no	no	no	no	no
Cemented versus uncemented hemiarthroplasty for displaced femoral neck fractures: 5-year followup of a randomized trial	Langslet E	Langslet E (2013)	https://link-springer-com.proxy.library.upenn.edu/article/10.1007%2Fs11999-013-3308-9	Norway	Europe	223	2013	5 years	56 mo	yes	yes	no	no	no	yes	no	no	no	no	no	yes	no	yes	no	yes	no	yes	no	no	no	no	no	no	no	no	no	no	no	no	no	no	no	no	no	no	no	no	no	no
Mortality, readmission, and reoperation after hip fracture in nonagenarians	Lin J	Lin J (2017)	https://bmcmusculoskeletdisord.biomedcentral.com/articles/10.1186/s12891-017-1493-5	Taiwan	Asia	11184	2017	10 years	2 years	yes	yes	yes	no	no	yes	yes	no	no	no	no	no	no	no	no	no	no	yes	no	no	no	yes	yes	yes	no	yes	yes	no	no	no	no	no	no	no	no	no	no	no	no	no
Factors associated with sarcopenia and 7-year mortality in very old patients with hip fracture admitted to rehabilitation units: A pragmatic study	Malafarina V	Malafarina V (2019)	https://www.mdpi.com/2072-6643/11/9/2243	Spain	Europe	187	2019	7 years	43 mo	yes	yes	yes	no	no	yes	no	yes	no	no	no	no	no	yes	no	yes	yes	yes	no	yes	yes	no	no	no	no	no	no	no	no	no	no	no	no	yes	no	no	no	no	no	no
Excess mortality for operated geriatric hip fracture in Hong Kong	Man L	Man L (2015)	https://www.hkmj.org/abstracts/v22n1/6.htm	Hong Kong	Asia	Unknown	2015	5 years	5 years	yes	yes	yes	no	no	yes	yes	no	no	no	no	no	no	no	no	no	no	no	no	no	no	no	no	no	no	no	no	no	no	no	no	no	no	no	no	no	no	no	no	no
Hip Fracture Surgery and Survival in Centenarians	Mazzola P	Mazzola P (2016)	https://academic-oup-com.proxy.library.upenn.edu/biomedgerontology/article/71/11/1514/2399974	Italy	Europe	259	2016	2 years	2 years	no	yes	no	no	no	yes	no	no	no	no	no	no	no	no	no	no	no	yes	no	no	no	yes	no	yes	no	yes	no	no	no	yes	no	no	no	no	no	no	no	no	no	yes
Assessment of mortality risk in elderly patients after proximal femoral fracture	Meessen J	Meessen J (2014)	https://www.healio.com/orthopedics/journals/ortho/2014-2-37-2/%7B4e22c834-8fbd-4a0c-99d0-0b8d54465b11%7D/assessment-of-mortality-risk-in-elderly-patients-after-proximal-femoral-fracture	Italy	Europe	828	2014	2 years	2 years	yes	yes	yes	no	no	yes	yes	yes	yes	no	no	no	no	no	no	no	no	yes	no	no	no	yes	yes	yes	yes	yes	yes	no	no	no	no	no	no	no	no	no	no	no	no	no
Amount of social contact and hip fracture mortality	Mortimore E	Mortimore E (2008)	https://www-ncbi-nlm-nih-gov.proxy.library.upenn.edu/pmc/articles/PMC3476847/	United States	North America	674	2008	2 years	2 years	yes	yes	yes	yes	yes	yes	yes	yes	yes	yes	yes	no	no	no	no	yes	yes	yes	yes	no	no	yes	yes	yes	yes	yes	yes	no	no	no	no	yes	yes	no	no	no	no	no	no	no
The fate of proximal femoral fractures in the 10th decade of life: An analysis of 117 consecutive patients	Müller F	Müller F (2015)	https://www-sciencedirect-com.proxy.library.upenn.edu/science/article/pii/S0020138315004179?via%3Dihub	Germany	Europe	117	2015	2 years	2 years	yes	yes	no	no	no	yes	yes	no	no	no	no	no	no	no	no	no	no	yes	yes	no	no	no	no	no	no	no	no	no	no	no	no	no	no	no	no	no	no	no	no	no
The consistency of care for older patients with a hip fracture: are the results of the integrated orthogeriatric treatment model of the Centre of Geriatric Traumatology consistent 10 years after implementation?	Nijmeijer WS	Nijmeijer WS (2018)	https://link-springer-com.proxy.library.upenn.edu/article/10.1007/s11657-018-0550-5	Netherlands	Europe	1555	2018	3 years	3 years	no	yes	no	no	no	yes	no	no	no	no	no	no	no	yes	no	yes	no	yes	no	no	no	yes	no	yes	no	yes	no	yes	no	no	no	no	no	no	no	no	no	no	no	no
Hemiarthroplasty versus internal fixation for displaced intracapsular hip fractures: a long-term follow-up of a randomised trial	Parker MJ	Parker MJ (2010)	https://linkinghub-elsevier-com.proxy.library.upenn.edu/retrieve/pii/S0020-1383(09)00525-7	United Kingdom	Europe	455	2010	10 years	9 years	no	yes	no	no	no	yes	no	no	no	no	no	no	no	no	no	yes	no	no	no	no	no	no	no	no	no	no	no	no	no	no	no	no	no	no	no	no	no	no	no	no
Policy encouraging earlier hip fracture surgery can decrease the long-term mortality of elderly patients	Peleg K	Peleg K (2014)	https://www-sciencedirect-com.proxy.library.upenn.edu/science/article/pii/S0020138314001338?via%3Dihub	Israel	Other	10864	2014	2 years	2 years	yes	yes	yes	no	no	yes	yes	no	no	no	no	no	no	no	no	no	no	no	no	no	no	no	no	no	no	no	no	no	no	no	no	no	no	no	no	no	no	no	no	no
Survival benefits of post-acute care for older patients with hip fractures in Taiwan: A 5-year prospective cohort study	Peng L	Peng L (2015)	https://onlinelibrary.wiley.com/doi/abs/10.1111/ggi.12429	Taiwan	Asia	453	2015	4 years	4 years	yes	yes	yes	no	no	yes	yes	yes	yes	no	no	yes	yes	yes	yes	yes	yes	yes	yes	yes	no	yes	yes	yes	yes	yes	yes	no	no	no	no	no	no	no	no	yes	yes	no	no	yes
Outcomes following surgical management of femoral neck fractures in elderly dialysis-dependent patients	Puvanesarajah V	Puvanesarajah V (2018)	https://link-springer-com.proxy.library.upenn.edu/article/10.1007/s00402-018-2898-9	United States	North America	4166	2018	2 years	2 years	no	yes	no	no	no	yes	no	no	no	no	no	no	no	no	no	no	no	no	no	no	no	yes	no	yes	no	yes	no	no	no	no	no	yes	no	no	no	yes	no	no	no	no
Adjusted mortality after hip fracture: From the cardiovascular health study	Robbins JA	Robbins JA (2006)	https://onlinelibrary-wiley-com.proxy.library.upenn.edu/resolve/doi?DOI=10.1111/j.1532-5415.2006.00985.x	United States	North America	379	2006	8 years	7 years	yes	yes	no	yes	no	yes	yes	no	no	no	no	no	no	yes	no	no	no	yes	no	yes	no	yes	no	yes	no	no	no	no	no	no	no	yes	no	yes	no	yes	no	yes	no	yes
Prediction of mortality in elderly patients with hip fractures: a two-year prospective study of 1,944 patients	Söderqvist A	Söderqvist A (2009)	https://www-karger-com.proxy.library.upenn.edu/Article/Abstract/230587	Sweden	Europe	1944	2009	2 years	2 years	yes	yes	yes	no	no	yes	yes	no	no	no	no	no	no	no	no	no	no	yes	yes	no	no	yes	yes	yes	yes	no	no	no	no	no	no	no	no	no	no	yes	yes	no	no	no
Effect of blood transfusion on survival after hip fracture surgery	Smeets SJM	Smeets SJM (2018)	https://www-ncbi-nlm-nih-gov.proxy.library.upenn.edu/pmc/articles/PMC6132935/	Netherlands	Europe	388	2018	2 years	2 years	yes	yes	yes	no	no	yes	yes	no	no	no	no	no	no	no	no	no	no	no	no	no	no	yes	yes	yes	yes	no	no	no	no	no	no	no	no	no	no	no	no	no	no	no
Proximal femoral nail antirotation versus hemiarthroplasty: a study for the treatment of intertrochanteric fractures	Tang P	Tang P (2012)	https://www-sciencedirect-com.proxy.library.upenn.edu/science/article/pii/S0020138311005559?via%3Dihub	China	Asia	303	2012	4 years	2 years	no	yes	no	no	no	yes	no	no	no	no	no	no	no	no	no	yes	no	no	no	no	no	yes	no	yes	no	no	no	no	no	yes	no	no	no	no	no	no	no	no	no	no
Hemiarthroplasty of the hip with and without cement: a randomized clinical trial	Taylor F	Taylor F (2012)	https://pubmed-ncbi-nlm-nih-gov.proxy.library.upenn.edu/22488613/	New Zealand	Other	160	2012	2 years	2 years	no	yes	no	no	no	yes	no	no	no	no	no	yes	no	no	no	yes	no	yes	no	no	no	yes	no	yes	no	yes	no	no	no	no	no	no	no	no	no	no	no	no	no	no
Outcomes of Hemiarthroplasty and Total Hip Arthroplasty for Femoral Neck Fracture: A Medicare Cohort Study	Wang Z	Wang Z (2017)	https://journals.lww.com/jorthotrauma/Abstract/2017/05000/Outcomes_of_Hemiarthroplasty_and_Total_Hip.5.aspx	United States	North America	70242	2017	3 years	2 years	yes	yes	yes	yes	no	yes	no	no	no	no	no	no	no	no	no	no	no	yes	no	no	no	yes	no	yes	no	yes	no	no	no	no	no	no	no	no	no	no	no	no	no	no
Relationship between clinical outcomes and Dutch frailty score among elderly patients who underwent surgery for hip fracture	Winters A	Winters A (2018)	https://www.dovepress.com/relationship-between-clinical-outcomes-and-dutch-frailty-score-among-e-peer-reviewed-article-CIA	Netherlands	Europe	280	2018	3 years	3 years	yes	yes	yes	no	no	yes	yes	no	no	no	no	yes	yes	yes	no	yes	no	no	no	yes	yes	yes	yes	yes	yes	no	no	no	no	no	no	no	no	yes	yes	no	no	no	no	yes
Seasonal Variation in Hip Fracture Mortality	Yee D	Yee D (2017)	https://journals.sagepub.com/doi/10.1177/2151458516687810	Hong Kong	Asia	35409	2017	5 years	* 2 years	yes	yes	yes	no	no	yes	yes	no	no	no	no	no	no	no	no	no	no	no	no	no	no	yes	yes	yes	yes	yes	yes	no	no	no	no	no	no	no	no	no	no	no	no	no
				Total	43	197953		Studies	yes	36	43	32	4	2	41	24	5	4	1	1	10	5	12	4	19	6	25	11	4	2	30	18	29	16	17	10	3	1	6	2	9	3	5	3	4	2	2	1	8
				North America	7	77100			no	7	0	11	39	41	2	19	38	39	42	42	33	38	31	39	24	37	18	32	39	41	13	25	14	27	26	33	40	42	37	41	34	40	38	40	39	41	41	42	35
				Asia	8	54041			patients	190890	197963	189971	72191	1570	196668	117045	3038	2851	674	674	33024	31743	4662	1383	6460	1736	128193	36162	1299	467	178847	90782	168963	79391	133055	55517	32358	30522	41424	30803	36741	31411	31583	31017	6942	2397	829	450	33413
				Europe	26	55798
				Other	2	11024
[truncated: 16 more columns]
